# Supplementary material for: The RIN4-like/NOI proteins NOI10 and NOI11 modulate the response to biotic stresses mediated by RIN4 in Arabidopsis
Source: Plant Cell Rep. 2024 Feb 15;43(3):70. doi: 10.1007/s00299-024-03151-9 (PMC10869442; doi:10.1007/s00299-024-03151-9)
Supplement: Supplementary file 2 — Supplementary file2 (XLSX 13 kb) Sequences of the oligonucleotides used in this work [file 299_2024_3151_MOESM2_ESM.xlsx]

## Sheet: Hoja1
Gene	Forward/Reverse	Use	Sequence
NOI11	F	cloning into pENTR1A (BamHI site)	GGATCCggatggcaaaccgtccacacgttc
	R	cloning into pENTR1A (XhoI site)	CTCGAGaaatatttacttcccctgcggcacc
NOI3	F	cloning into pENTR1A (BamHI site)	GGATCCggatggcgtcgaatgaagctgg
	R	cloning into pENTR1A (XhoI site)	CTCGAGaaagcaaaagtgaaacagagccatttcttg
NOI5	F	cloning into pENTR1A (BamHI site)	GGATCCggatggcaacgggaaatagagc
	R	cloning into pENTR1A (XhoI site)	CTCGAGaaacgaaaacaaagccatttcttctttg
NOI10	F	cloning into pENTR1A (BamHI site)	GGATCCggatggcaaatcgtccacacgtg
	R	cloning into pENTR1A (XhoI site)	CTCGAGaagcttccctttcggctcc
RIN4	F	cloning into pENTR1A (BamHI site)	GGATCCggatggcacgttcgaatgtaccaaaatttg
	R	cloning into pENTR1A (EcoRV site)	GATATCgttttcctccaaagccaaagcagc
RPM1	F	cloning into pENTR1A (KpnI site)	GGTACCGAATGGCTTCGGCTACTGTTG
	R	cloning into pENTR1A with HA tag (XhoI site) PCR step 1	TACCGCACAACCACTATAAGATGAGAGGCTCACATAGAAAG
	R	cloning into pENTR1A with HA tag (XhoI site) PCR step 2	GGAACATCGTATGGGTATACCGCACAACCACTA
	R	cloning into pENTR1A with HA tag (XhoI site) PCR step 3	CTCGAGCTAAGCGTAATCTGGAACATCGTATGGGTA
RPS2	F	cloning into pENTR1A (SalI site)	GTCGACATGGATTTCATCTCATCTCTTATC
	R	cloning into pENTR1A with HA tag (NotI site) PCR step 1	TAAGATCCACTTGCcggccgccaATTTGGAACAAAGCG
	R	cloning into pENTR1A with HA tag (NotI site) PCR step 2	TCTGGAACATCGTATGGGTAAGATCCACTTGCcgg
	R	cloning into pENTR1A with HA tag (NotI site) PCR step 3	GCGGCCGCCTAAGCGTAATCTGGAACATCGTATGGGTA
RIPK	F	cloning into pENTR1A (SalI site)	GTCGACATGGCGGTGAAGAAGAAAG
	R	cloning into pENTR1A with HA tag (NotI site) PCR step 1	TAAGATCCACTTGCcggccgccaGTACCGTTCCCCACC
	R	cloning into pENTR1A with HA tag (NotI site) PCR step 2	TCTGGAACATCGTATGGGTAAGATCCACTTGCcgg
	R	cloning into pENTR1A with HA tag (NotI site) PCR step 3	GCGGCCGCCTAAGCGTAATCTGGAACATCGTATGGGTA
NDR1	F	cloning into pENTR1A (SalI site)	GTCGACATGAATAATCAAAATGAAGACACAG
	R	cloning into pENTR1A (EcoRV site)	GATATCTATAACGAATAGCAAAGAATACGAG
NOI3	F	RT-qPCR	gattcacggtgatattcagcaa
	R	RT-qPCR	gaaacagagccatttcttgacc
NOI5	F	RT-qPCR	cgggaaatagagcgagaccatt
	R	RT-qPCR	gacagcggttttcatcgtcttc
NOI10	F	RT-qPCR	GCA GAG ACG AAA CCG AAT TCA G
	R	RT-qPCR	ATT TCC CAT TGA TCT GCC ACC T
NOI11	F	RT-qPCR	AAA ACC GGT TAA GCA AGA CAC G
	R	RT-qPCR	CAT AAA GAC CAC CTG CGC TTC
RIN4	F	RT-qPCR	gacggatacacgcatatcttca
	R	RT-qPCR	gaggaagtgttgttcgggttac
RIN4	F	mutant RIN4 T166E	gatacgagcatatcttcaataaagtcc
	R	mutant RIN4 T166E	gatatgctcgtatccgtcagctgatgacg
NOI10	F	mutant NOI10 T166E	gttacgaacttatctttgacaaagtg
	R	mutant NOI10 T166E	aagttcgtaactctgattttccatgttag
NOI11	F	mutant NOI11 T168E	gttacgaacaaattttcgagaaagtc
	R	mutant NOI11 T168E	tttgttcgtaactcatgtcccc
NOI3	F	mutant NOI3 T28E	gattcgaggtgatattcagcaaagc
	R	mutant NOI3 T28E	cacctcgaatccatccgccgtcgc
NOI5	F	mutant NOI5 T28E	gattcgaagtcattttcaataaagc
	R	mutant NOI5 T28E	atgacttcgaatccttcagccgagc
RIN4	F	cloning into pTLB-1	TTGTCGACGGTATCGATAAGCTTGATATCGAATTCC TGC atggcacgttcgaatgtacc
	R	cloning into pTLB-1	CTGACGTCAGCGCTCCGCGGAAGGCCTCCATGGGTATATCtcattttcctccaaagccaa
RIN4	F	cloning into pBT3-N	ttgtcgacggtatcgataagcttgatatcgaattcctgcatggcacgttcgaatgtacc
	R	cloning into pBT3-N	gccgaggcggccttaattaaaggcctggccgtaatggccctcattttcctccaaagccaa
NOI3	F	cloning into pTLB-1	TTGTCGACGGTATCGATAAGCTTGATATCGAATTCC TGC atggcgtcgaatgaagctgg
	R	cloning into pTLB-1	CTGACGTCAGCGCTCCGCGGAAGGCCTCCATGGGTATATCttaagcaaaagtgaaacaga
NOI5	F	cloning into pTLB-1	TTGTCGACGGTATCGATAAGCTTGATATCGAATTCC TGC atggcaacgggaaatagagc
	R	cloning into pTLB-1	CTGACGTCAGCGCTCCGCGGAAGGCCTCCATGGGTATATCttaacgaaaacaaagccatt
NOI10	F	cloning into pTLB-1	TTGTCGACGGTATCGATAAGCTTGATATCGAATTCC TGC atggcaaatcgtccacacgt
	R	cloning into pTLB-1	CTGACGTCAGCGCTCCGCGGAAGGCCTCCATGGGTATATCttagcttccctttcggctcc
NOI11	F	cloning into pTLB-1	TTGTCGACGGTATCGATAAGCTTGATATCGAATTCC TGC atggcaaaccgtccacacgt
	R	cloning into pTLB-1	CTGACGTCAGCGCTCCGCGGAAGGCCTCCATGGGTATATCtcaatatttacttcccctgc
NDR1	F	cloning into pTLB-1	TTGTCGACGGTATCGATAAGCTTGATATCGAATTCCTGCATGAATAATCAAAATGAAGA
	R	cloning into pTLB-1	CTGACGTCAGCGCTCCGCGGAAGGCCTCCATGGGTATATCTTAACGAATAGCAAAGAATA
RPS2	F	cloning into pTLB-1	TTGTCGACGGTATCGATAAGCTTGATATCGAATTCC TGC ATGGATTTCATCTCATCTCT
	R	cloning into pTLB-1	CTGACGTCAGCGCTCCGCGGAAGGCCTCCATGGGTATATCTCAATTTGGAACAAAGCGCG
RPM1	F	cloning into pTLB-1	TTGTCGACGGTATCGATAAGCTTGATATCGAATTCC TGC ATGGCTTCGGCTACTGTTGA
	R	cloning into pTLB-1	CTGACGTCAGCGCTCCGCGGAAGGCCTCCATGGGTATATCCTAAGATGAGAGGCTCACAT
RIN4	F	cloning into pPR3N	tggtggtccatacccatacgatgttccagat tac gct gCT atg gca cgttcgaatgtacc
	R	cloning into pPR3N	gccgtaatggccactctgcgttgataccactgcttggatctcattttcctccaaagccaa
NOI3	F	cloning into pPR3N	tggtggtccatacccatacgatgttccagattac gct gCT atggcgtcgaatgaagctgg
	R	cloning into pPR3N	gccgtaatggccactctgcgttgataccactgcttggatcttaagcaaaagtgaaacaga
NOI5	F	cloning into pPR3N	tggtggtccatacccatacgatgttccagat tac gct gCT atggcaacgggaaatagagc
	R	cloning into pPR3N	gccgtaatggccactctgcgttgataccactgcttggatcttaacgaaaacaaagccatt
NOI10	F	cloning into pPR3N	tggtggtccatacccatacgatgttccagat tac gct gCT atggcaaatcgtccacacgt
	R	cloning into pPR3N	gccgtaatggccactctgcgttgataccactgcttggatcttagcttccctttcggctcc
NOI11	F	cloning into pPR3N	tggtggtccatacccatacgatgttccagat tac gct gCT atggcaaaccgtccacacgt
	R	cloning into pPR3N	gccgtaatggccactctgcgttgataccactgcttggatctcaatatttacttcccctgc
NDR1	F	cloning into pPR3N	tggtggtccatacccatacgatgttccagat tac gct gCT ATGAATAATCAAAATGAAGA
	R	cloning into pPR3N	gccgtaatggccactctgcgttgataccactgcttggatcTTAACGAATAGCAAAGAATA
RPS2	F	cloning into pPR3N	tggtggtccatacccatacgatgttccagat tac gct gCT ATGGATTTCATCTCATCTCT
	R	cloning into pPR3N	gccgtaatggccactctgcgttgataccactgcttggatcTCAATTTGGAACAAAGCGCG
RPM1	F	cloning into pPR3N	tggtggtccatacccatacgatgttccagat tac gct gCT ATGGCTTCGGCTACTGTTGA
	R	cloning into pPR3N	gccgtaatggccactctgcgttgataccactgcttggatcCTAAGATGAGAGGCTCACAT
RIPK	F	cloning into AMBV	cgaaccagtggctgcagggccgcctcggccaaaggcctcCATGGCGGTGAAGAAGAAAGT
	R	cloning into AMBV	tcgataagcttgatatcgaattcctgcagatatacccatgTAGTACCGTTCCCCACCTG
RIPK	F	cloning into pPR3C	tatttcaagctataccaagcatacaatcaactcactagtgATGGCGGTGAAGAAGAAAGT
	R	cloning into pPR3C	gccgtaatggccactctgcgttgataccactgcttggatcaAGTACCGTTCCCCACCTG
