# Supplementary material for: The RIN4-like/NOI proteins NOI10 and NOI11 modulate the response to biotic stresses mediated by RIN4 in Arabidopsis
Source: Plant Cell Rep. 2024 Feb 15;43(3):70. doi: 10.1007/s00299-024-03151-9 (PMC10869442; doi:10.1007/s00299-024-03151-9)
Supplement: Supplementary file 3 — Supplementary file3 (XLSX 40 kb) Lists of the 100 most significant coexpressed genes with NOI10, NOI11, and RIN4 [file 299_2024_3151_MOESM3_ESM.xlsx]

## Sheet: coexpressionNOI11
ID	Gene	Function	ath-u.3 /NOI11	Tur_30m	PstDC3000 AvrRpt2 4h	PstDC3000 AvrRpt2 8h	PstDC3000 AvrRpt2 12h	PstDC3000 AvrRpm1 2h	PstDC3000 AvrRpm1 4h	PstDC3000 AvrRpm1 6h
AT1G51790	AT1G51790	Leucine-rich repeat protein kinase family protein	6.9	2.21099	3.44	3.78	3.85	3.2863	ns	ns
AT3G26500	PIRL2	plant intracellular ras group-related LRR 2	6.8	1.98931	2.14	2.25	2.26	3.2841	ns	ns
AT2G27660	AT2G27660	Cysteine/Histidine-rich C1 domain family protein	6	3.44687	ns	2.89	2.9	4.59306	ns	ns
AT1G51800	IOS1	Leucine-rich repeat protein kinase family protein	5.6	4.25003	3.44	3.76	3.85	3.75072	ns	ns
AT1G51850	AT1G51850	Leucine-rich repeat protein kinase family protein	5.3	ns	3.43	3.76	3.85	3.53995	ns	ns
AT1G51890	AT1G51890	Leucine-rich repeat protein kinase family protein	5.2	ns	3.41	3.76	3.84	3.88966	3.02651	2.40216
AT3G59700	HLECRK	lectin-receptor kinase	5	1.60614	1.98	2.09	2.11	3.60906	2.58019	2.74238
AT2G15390	FUT4	fucosyltransferase 4	4.9	2.935	2.74	3.03	3.06	4.33111	2.17659	ns
AT3G25610	AT3G25610	ATPase E1-E2 type family protein / haloacid dehalogenase-like hydrolase family protein	4.9	2.28429	2.17	2.26	2.27	4.12961	3.55877	ns
AT3G29034	AT3G29034	transmembrane protein	4.7	1.76142	2.13	2.22	ns	2.55895	2.52765	2.82002
AT3G26210	CYP71B23	cytochrome P450: family 71: subfamily B: polypeptide 23	4.7	1.33792	2.15	2.25	2.27	ns	ns	ns
AT1G52200	AT1G52200	PLAC8 family protein	4.7	1.31588	3.39	3.76	3.83	3.69466	3.43334	3.05958
AT4G25110	MC2	metacaspase 2	4.5	ns	ns	1.89	1.91	3.02812	ns	ns
AT5G45000	AT5G45000	Disease resistance protein (TIR-NBS-LRR class) family	4.5	ns	1.58	1.61	1.62	2.96043	2.27941	ns
AT5G50200	WR3	nitrate transmembrane transporter	4.4	1.06502	1.56	1.59	1.59	2.59991	2.29799	ns
AT3G07195	AT3G07195	RPM1-interacting protein 4 (RIN4) family protein	4.4	4.63317	ns	2.51	2.5	3.90508	ns	ns
AT1G76970	AT1G76970	Target of Myb protein 1	4.3	1.71552	ns	3.19	3.22	3.29821	3.19651	ns
AT1G02360	AT1G02360	Chitinase family protein	4.2	3.3227	5.51	6.85	7.16	3.8918	2.64677	2.8477
AT4G39670	AT4G39670	Glycolipid transfer protein (GLTP) family protein	4.2	4.07308	1.74	1.8	1.81	5.92251	6.31652	4.83396
AT4G20110	VSR7	VACUOLAR SORTING RECEPTOR 7	4.2	ns	ns	1.94	1.96	ns	2.11925	ns
AT3G51330	AT3G51330	Eukaryotic aspartyl protease family protein	4.2	ns	ns	2.14	2.18	2.92531	ns	ns
AT1G51860	AT1G51860	Leucine-rich repeat protein kinase family protein	4.1	ns	ns	3.76	3.84	3.26043	ns	ns
AT1G51620	AT1G51620	Protein kinase superfamily protein	4.1	3.31233	3.46	3.79	3.89	3.51332	ns	ns
AT1G30755	AT1G30755	elongation factor G: putative (DUF668)	4.1	1.45404	3.62	4.1	4.21	3.83083	3.08106	ns
AT2G47130	SDR3	NAD(P)-binding Rossmann-fold superfamily protein	4	1.64636	ns	ns	ns	2.10498	ns	ns
AT5G25250	FLOT1	SPFH/Band 7/PHB domain-containing membrane-associated protein family	4	2.76084	1.63	1.67	1.68	4.69803	3.40711	3.18713
AT5G12880	AT5G12880	proline-rich family protein	4	ns	ns	ns	ns	4.07038	3.06713	3.39577
AT4G08850	AT4G08850	Leucine-rich repeat receptor-like protein kinase family protein	4	2.2613	1.94	2	2.03	ns	ns	ns
AT2G30250	WRKY25	WRKY DNA-binding protein 25	3.9	1.96678	2.6	2.86	2.86	2.42281	ns	ns
AT1G09560	GLP5	germin-like protein 5	3.9	ns	4.72	5.43	5.61	ns	2.09179	2.89065
AT5G67340	AT5G67340	ARM repeat superfamily protein	3.9	1.85358	1.5	1.5	1.5	4.13647	3.9362	3.31325
AT1G34750	AT1G34750	Protein phosphatase 2C family protein	3.9	1.59031	3.58	3.88	4.05	2.89079	ns	ns
AT1G74360	AT1G74360	Leucine-rich repeat protein kinase family protein	3.9	2.77836	2.89	3.25	3.27	3.24149	3.70947	3.0298
AT1G65690	AT1G65690	Late embryogenesis abundant (LEA) hydroxyproline-rich glycoprotein family	3.9	1.36947	3.11	3.51	3.54	4.18157	4.69119	4.27686
AT3G01290	HIR2	SPFH/Band 7/PHB domain-containing membrane-associated protein family	3.9	3.10937	2.37	2.59	2.59	3.55132	2.36015	ns
AT5G25440	AT5G25440	Protein kinase superfamily protein	3.8	2.97437	1.63	1.66	1.68	3.21291	ns	ns
AT4G14370	AT4G14370	Disease resistance protein (TIR-NBS-LRR class) family	3.8	4.62049	ns	ns	ns	5.07867	3.99016	3.43423
AT4G01750	RGXT2	rhamnogalacturonan xylosyltransferase 2	3.8	1.53291	ns	2.05	2.06	3.52414	ns	ns
AT1G07000	EXO70B2	exocyst subunit exo70 family protein B2	3.8	2.27511	5.04	6.07	5.98	4.25817	2.56742	ns
AT1G30900	VSR6	VACUOLAR SORTING RECEPTOR 6	3.8	ns	ns	4.08	4.19	2.42574	ns	ns
AT3G19010	AT3G19010	2-oxoglutarate (2OG) and Fe(II)-dependent oxygenase superfamily protein	3.7	2.17952	2.22	2.35	2.34	2.91165	ns	ns
AT5G25930	AT5G25930	kinase family with leucine-rich repeat domain-containing protein	3.7	3.26948	1.63	1.66	1.67	3.75118	4.9511	3.42848
AT4G01700	AT4G01700	Chitinase family protein	3.7	2.19968	1.96	2.05	2.07	2.94626	ns	ns
AT1G65845	AT1G65845	transmembrane protein	3.5	1.54321	3.11	3.5	3.52	3.10373	ns	ns
AT1G16420	MC8	metacaspase 8	3.5	3.48834	4.31	4.73	4.95	4.18748	4.81813	3.64296
AT1G62300	WRKY6	WRKY family transcription factor	3.5	1.73224	3.2	3.57	3.61	2.56177	4.07516	3.9482
AT4G11850	PLDGAMMA1	phospholipase D gamma 1	3.5	1.73298	1.93	1.99	2.01	3.24101	ns	ns
AT5G37600	GSR 1	hypothetical protein	3.5	ns	1.61	1.64	1.65	2.43414	ns	ns
AT2G04495	AT2G04495	transmembrane protein	3.5	2.86362	ns	ns	ns	3.65411	ns	ns
AT3G48080	AT3G48080	alpha/beta-Hydrolases superfamily protein	3.4	1.83697	2.07	2.18	2.2	ns	ns	ns
AT3G00850	AT3G00850		3.4	ns	ns	ns	ns	ns	ns	ns
AT1G66880	AT1G66880	Protein kinase superfamily protein	3.4	1.66456	3.07	3.48	3.5	2.47885	ns	ns
AT5G01100	FRB1	O-fucosyltransferase family protein	3.4	5.14219	1.74	1.8	1.81	4.99155	4.44472	3.34203
AT2G19130	AT2G19130	S-locus lectin protein kinase family protein	3.3	1.07023	ns	ns	3	ns	ns	ns
AT5G42830	AT5G42830	HXXXD-type acyl-transferase family protein	3.3	2.4253	1.59	1.62	1.63	3.47659	3.08367	ns
AT2G46430	CNGC3	cyclic nucleotide gated channel 3	3.3	2.05443	2.4	2.62	2.63	ns	ns	ns
AT1G34420	AT1G34420	leucine-rich repeat transmembrane protein kinase family protein	3.3	2.36233	3.59	3.89	4.05	2.46546	ns	ns
AT1G03370	AT1G03370	C2 calcium/lipid-binding and GRAM domain containing protein	3.3	1.47186	ns	ns	ns	2.6283	ns	ns
AT2G18690	AT2G18690	transmembrane protein	3.3	3.59629	2.71	2.98	3	5.00431	4.24142	4.01801
AT5G49680	AT5G49680	SABRE-like protein	3.3	ns	ns	ns	ns	2.29248	ns	ns
AT1G49000	AT1G49000	transmembrane protein	3.3	2.7309	3.49	3.8	3.92	3.47675	ns	ns
AT5G24230	AT5G24230	Lipase class 3-related protein	3.2	ns	ns	ns	ns	2.86789	ns	ns
AT1G73810	AT1G73810	Core-2/I-branching beta-1:6-N-acetylglucosaminyltransferase family protein	3.2	2.90702	2.9	3.27	3.29	3.96956	4.69327	4.48484
AT5G61210	SNAP33	soluble N-ethylmaleimide-sensitive factor adaptor protein 33	3.2	1.463	ns	ns	1.54	3.06202	ns	ns
AT1G76980	AT1G76980	patatin-like phospholipase domain protein	3.2	ns	ns	ns	ns	2.28297	2.26658	ns
AT2G13790	SERK4	somatic embryogenesis receptor-like kinase 4	3.2	2.29379	2.74	3.04	3.08	3.05088	ns	ns
AT3G16565	AT3G16565	threonyl and alanyl tRNA synthetase second additional domain-containing protein	3.2	1.47845	2.23	2.37	2.37	ns	ns	ns
AT4G04695	CPK31	calcium-dependent protein kinase 31	3.2	ns	ns	2.02	2.04	ns	ns	ns
AT5G53110	AT5G53110	RING/U-box superfamily protein	3.2	1.0657	ns	1.57	1.58	2.82188	ns	ns
AT1G09932	AT1G09932	Phosphoglycerate mutase family protein	3.1	3.66052	4.71	5.35	5.46	3.73043	3.40652	2.80767
AT3G13950	AT3G13950	ankyrin	3.1	ns	2.26	2.43	2.39	3.23682	3.7453	3.49821
AT4G19370	AT4G19370	chitin synthase: putative (DUF1218)	3.1	ns	ns	ns	1.96	2.94123	3.36201	ns
AT5G57035	AT5G57035	U-box domain-containing protein kinase family protein	3.1	ns	ns	1.55	1.56	ns	2.27419	ns
AT3G20410	CPK9	calmodulin-domain protein kinase 9	3.1	ns	ns	2.33	2.33	ns	2.15829	ns
AT1G16670	AT1G16670	Protein kinase superfamily protein	3.1	ns	4.3	4.72	4.94	2.58132	2.0342	ns
AT4G37640	ACA2	calcium ATPase 2	3.1	1.41985	1.75	1.81	1.83	3.33493	2.54097	ns
AT5G67450	ZF1	zinc-finger protein 1	3	4.03352	ns	ns	ns	2.96697	ns	ns
AT2G23680	AT2G23680	Cold acclimation protein WCOR413 family	3	3.85481	2.67	2.93	2.95	2.87166	ns	ns
AT1G72280	ERO1	endoplasmic reticulum oxidoreductins 1	3	2.80378	2.95	3.31	3.32	2.17291	ns	ns
AT1G24150	FH4	formin homologue 4	3	2.06646	ns	4.31	4.44	3.12473	ns	ns
AT5G44070	CAD1	phytochelatin synthase 1 (PCS1)	3	2.52731	ns	ns	ns	2.93129	ns	ns
AT3G09490	AT3G09490	Tetratricopeptide repeat (TPR)-like superfamily protein	3	1.31826	2.31	2.48	2.48	ns	ns	ns
AT3G15518	AT3G15518	hypothetical protein	3	2.79251	2.24	2.39	2.38	3.92616	3.55256	2.3808
AT4G14365	XBAT34	hypothetical protein	2.9	4.89525	1.91	1.97	2	3.80018	ns	ns
AT2G31020	ORP1A	OSBP(oxysterol binding protein)-related protein 1A	2.9	1.357	ns	2.84	2.84	3.02598	ns	ns
AT1G22280	PAPP2C	phytochrome-associated protein phosphatase type 2C	2.9	1.41174	3.91	4.42	4.56	2.52607	ns	ns
AT5G54850	AT5G54850	hexon	2.9	ns	ns	1.56	1.57	ns	2.05309	ns
AT5G25820	AT5G25820	Exostosin family protein	2.9	ns	ns	1.66	1.68	ns	ns	ns
AT1G14870	PCR2	PLANT CADMIUM RESISTANCE 2	2.9	3.59951	4.35	4.84	5.17	5.09448	5.02312	5.12016
AT2G01650	PUX2	plant UBX domain-containing protein 2	2.9	ns	ns	3.1	3.15	ns	ns	ns
AT4G26060	AT4G26060	Ribosomal protein L18ae family	2.9	ns	1.82	1.88	1.9	ns	2.38929	ns
AT1G61360	AT1G61360	S-locus lectin protein kinase family protein	2.9	1.91312	ns	ns	ns	3.27844	2.4959	ns
AT2G34940	VSR5	VACUOLAR SORTING RECEPTOR 5	2.9	1.05828	ns	2.79	2.8	ns	ns	ns
AT5G60950	COBL5	COBRA-like protein 5 precursor	2.9	1.20647	1.53	1.54	1.54	ns	ns	ns
AT2G44370	AT2G44370	Cysteine/Histidine-rich C1 domain family protein	2.9	ns	ns	ns	ns	5.06532	ns	ns
AT2G31865	PARG2	poly(ADP-ribose) glycohydrolase 2	2.9	1.80942	2.58	2.83	2.83	3.40103	2.18943	2.06701
AT4G39830	AT4G39830	Cupredoxin superfamily protein	2.9	3.89069	1.74	1.8	1.81	3.99583	ns	ns
AT1G18390	AT1G18390	Serine/Threonine kinase family catalytic domain protein	2.8	2.06108	4.18	4.56	4.74	2.47831	ns	ns
AT1G21380	AT1G21380	Target of Myb protein 1	2.8	1.42599	ns	ns	ns	ns	ns	ns
AT4G35600	CST	Protein kinase superfamily protein	2.8	ns	1.77	1.83	1.85	2.77958	2.09911	ns

## Sheet: coexpressionRIN4
ID	Gene	Function	ath-u.3 /RIN4	Tur_30m	PstDC3000 AvrRpt2 4h	PstDC3000 AvrRpt2 8h	PstDC3000 AvrRpt2 12h	PstDC3000 AvrRpm1 2h	PstDC3000 AvrRpm1 4h	PstDC3000 AvrRpm1 6h
AT5G37070	AT5G37070	hypothetical protein (Protein of unknown function: DUF538)	6.3	ns	ns	1.64	1.65	ns	ns	ns
AT5G57580	AT5G57580	Calmodulin-binding protein	4.8	ns	ns	ns	ns	ns	ns	ns
AT2G37480	AT2G37480	hypothetical protein	4.8	ns	ns	ns	ns	ns	ns	ns
AT3G09010	AT3G09010	Protein kinase superfamily protein	4.8	ns	ns	2.49	2.48	2.73877	3.77935	2.57473
AT3G12740	ALIS1	ALA-interacting subunit 1	4.7	1.07657	2.27	2.44	2.41	3.04749	3.20342	ns
AT1G16670	AT1G16670	Protein kinase superfamily protein	4.7	ns	4.3	4.72	4.94	2.58132	2.0342	ns
AT4G35600	CST	Protein kinase superfamily protein	4.6	ns	1.77	1.83	1.85	2.77958	2.09911	ns
AT2G28940	AT2G28940	Protein kinase superfamily protein	4.5	ns	ns	ns	ns	ns	ns	ns
AT1G11310	MLO2	Seven transmembrane MLO family protein	4.5	ns	ns	5.2	5.34	ns	ns	ns
AT1G03740	AT1G03740	Protein kinase superfamily protein	4.5	1.58591	5.26	6.54	ns	2.56339	ns	ns
AT3G51890	AT3G51890	Clathrin light chain protein	4.4	1.25171	2.04	2.14	2.17	ns	2.03577	ns
AT1G34300	AT1G34300	lectin protein kinase family protein	4.4	ns	ns	3.89	4.06	ns	ns	ns
AT4G19660	NPR4	NPR1-like protein 4	4.4	-1.00303	ns	ns	ns	ns	ns	ns
AT3G07580	AT3G07580	hypothetical protein	4.3	ns	ns	2.5	2.5	2.19255	ns	ns
AT3G13430	AT3G13430	RING/U-box superfamily protein	4.3	ns	ns	ns	ns	ns	ns	ns
AT1G79380	RGLG4	Ca(2)-dependent phospholipid-binding protein (Copine) family	4.2	ns	ns	ns	ns	ns	ns	ns
AT1G79670	RFO1	Wall-associated kinase family protein	4.1	ns	ns	ns	ns	ns	ns	ns
AT2G04690	AT2G04690	Pyridoxamine 5'-phosphate oxidase family protein	4.1	ns	ns	ns	ns	ns	ns	ns
AT1G17330	AT1G17330	Metal-dependent phosphohydrolase	4.1	ns	ns	ns	ns	ns	ns	ns
AT2G07180	AT2G07180	Protein kinase superfamily protein	4.1	ns	ns	ns	3.09	ns	ns	ns
AT4G11850	PLDGAMMA1	phospholipase D gamma 1	4	1.73298	1.93	1.99	2.01	3.24101	ns	ns
AT2G26190	AT2G26190	calmodulin-binding family protein	4	1.56316	ns	ns	ns	2.32032	ns	ns
AT3G45640	MPK3	mitogen-activated protein kinase 3	4	1.93771	2.1	2.2	2.22	3.65496	ns	ns
AT3G18690	MKS1	MAP kinase substrate 1	4	ns	ns	ns	ns	3.13148	ns	ns
AT4G26070	MEK1	MAP kinase/ ERK kinase 1	3.9	ns	ns	1.88	1.9	ns	ns	ns
AT5G06560	AT5G06560	myosin-binding protein (Protein of unknown function: DUF593)	3.9	ns	ns	ns	ns	ns	ns	ns
AT5G35200	AT5G35200	ENTH/ANTH/VHS superfamily protein	3.9	ns	ns	1.65	1.66	ns	2.24047	ns
AT3G09020	AT3G09020	alpha 1:4-glycosyltransferase family protein	3.9	ns	ns	ns	ns	4.32442	2.00621	ns
AT3G55960	AT3G55960	Haloacid dehalogenase-like hydrolase (HAD) superfamily protein	3.9	ns	ns	ns	ns	ns	ns	ns
AT1G15400	AT1G15400	hypothetical protein	3.9	ns	ns	ns	ns	ns	ns	ns
AT2G23770	LYK4	protein kinase family protein / peptidoglycan-binding LysM domain-containing protein	3.8	ns	ns	ns	ns	2.12968	ns	ns
AT5G57035	AT5G57035	U-box domain-containing protein kinase family protein	3.8	ns	ns	1.55	1.56	ns	2.27419	ns
AT4G38550	AT4G38550	phospholipase-like protein (PEARLI 4) family protein	3.8	2.33942	ns	1.81	1.82	3.03445	ns	ns
AT5G58787	AT5G58787	RING/U-box superfamily protein	3.7	ns	ns	ns	ns	ns	ns	ns
AT5G44070	CAD1	phytochelatin synthase 1 (PCS1)	3.7	2.52731	ns	ns	ns	2.93129	ns	ns
AT1G22280	PAPP2C	phytochrome-associated protein phosphatase type 2C	3.7	1.41174	3.91	4.42	4.56	2.52607	ns	ns
AT3G12040	AT3G12040	DNA-3-methyladenine glycosylase (MAG)	3.7	ns	ns	2.45	2.41	ns	2.29033	ns
AT4G21450	AT4G21450	PapD-like superfamily protein	3.7	ns	ns	ns	ns	ns	ns	ns
AT4G36500	AT4G36500	hypothetical protein	3.6	2.17017	1.76	1.82	ns	2.51613	2.05893	ns
AT4G33050	EDA39	calmodulin-binding family protein	3.6	3.13526	1.78	1.85	1.87	3.60839	ns	ns
AT4G20780	CML42	calmodulin like 42	3.6	1.84989	ns	ns	ns	2.73436	ns	ns
AT3G16220	AT3G16220	Putative eukaryotic LigT	3.6	ns	ns	ns	2.37	ns	ns	ns
AT4G18197	PUP7	purine permease 7	3.6	ns	ns	ns	ns	ns	ns	ns
AT5G58220	TTL	transthyretin-like protein	3.6	ns	ns	ns	ns	ns	ns	ns
AT1G17147	AT1G17147	VQ motif-containing protein	3.6	1.56223	ns	ns	ns	3.14684	3.90818	2.32891
AT1G32700	AT1G32700	PLATZ transcription factor family protein	3.6	ns	ns	ns	ns	ns	ns	ns
AT2G36330	AT2G36330	Uncharacterized protein family (UPF0497)	3.6	ns	ns	ns	ns	ns	ns	ns
AT3G17410	AT3G17410	Protein kinase superfamily protein	3.6	ns	ns	2.36	2.36	2.2485	2.26187	ns
AT1G55450	AT1G55450	S-adenosyl-L-methionine-dependent methyltransferases superfamily protein	3.6	3.42064	ns	ns	ns	3.36777	ns	ns
AT1G25390	AT1G25390	Protein kinase superfamily protein	3.5	ns	ns	ns	ns	2.30459	ns	ns
AT4G22305	AT4G22305	alpha/beta-Hydrolases superfamily protein	3.5	ns	ns	1.92	1.94	ns	ns	ns
AT5G03320	AT5G03320	Protein kinase superfamily protein	3.5	ns	ns	1.78	1.79	2.27048	ns	ns
AT3G53120	VPS37-1	Modifier of rudimentary (Mod(r)) protein	3.5	ns	ns	2.13	2.16	ns	2.18403	ns
AT5G19250	AT5G19250	Glycoprotein membrane precursor GPI-anchored	3.5	ns	ns	ns	ns	ns	ns	ns
AT5G37850	SOS4	pfkB-like carbohydrate kinase family protein	3.5	ns	ns	ns	ns	ns	ns	ns
AT5G44290	AT5G44290	Protein kinase superfamily protein	3.5	ns	ns	ns	ns	ns	ns	ns
AT5G67350	AT5G67350	hypothetical protein	3.5	ns	ns	1.5	1.5	ns	3.74799	2.23545
AT2G44180	MAP2A	methionine aminopeptidase 2A	3.5	ns	ns	2.65	2.67	ns	ns	ns
AT3G19010	AT3G19010	2-oxoglutarate (2OG) and Fe(II)-dependent oxygenase superfamily protein	3.5	2.17952	2.22	2.35	2.34	2.91165	ns	ns
AT4G00330	CRCK2	calmodulin-binding receptor-like cytoplasmic kinase 2	3.5	ns	ns	2.06	2.08	ns	ns	ns
AT1G11330	AT1G11330	S-locus lectin protein kinase family protein	3.5	1.0561	ns	5.2	5.34	ns	ns	ns
AT3G11840	PUB24	E3 ubiquitin-protein ligase PUB24-like protein	3.5	2.31497	2.28	2.45	2.42	3.77207	3.54622	ns
AT1G59870	PEN3	ABC-2 and Plant PDR ABC-type transporter family protein	3.4	2.36995	3.24	3.62	3.67	3.57125	ns	ns
AT3G63420	GG1	Ggamma-subunit 1	3.4	ns	ns	ns	ns	ns	ns	ns
AT1G70520	CRK2	cysteine-rich RLK (RECEPTOR-like protein kinase) 2	3.4	ns	ns	ns	ns	ns	ns	ns
AT3G53270	AT3G53270	Small nuclear RNA activating complex (SNAPc): subunit SNAP43 protein	3.4	ns	ns	ns	ns	ns	ns	ns
AT2G44210	AT2G44210	carboxyl-terminal peptidase (DUF239)	3.4	ns	ns	ns	ns	ns	ns	ns
AT5G53940	AT5G53940	Yippee family putative zinc-binding protein	3.4	ns	ns	ns	ns	ns	ns	ns
AT2G40600	AT2G40600	appr-1-p processing enzyme family protein	3.4	ns	ns	ns	2.72	ns	ns	ns
AT3G55450	PBL1	PBS1-like 1	3.4	ns	ns	ns	ns	ns	ns	ns
AT5G02290	NAK	Protein kinase superfamily protein	3.4	1.5317	ns	ns	ns	ns	ns	ns
AT3G21630	CERK1	chitin elicitor receptor kinase 1	3.4	ns	ns	2.3	2.31	2.16658	ns	ns
AT3G28940	AT3G28940	AIG2-like (avirulence induced gene) family protein	3.3	ns	ns	2.23	2.25	ns	ns	ns
AT3G17700	CNBT1	cyclic nucleotide-binding transporter 1	3.3	1.1847	ns	2.35	2.35	ns	ns	ns
AT1G70530	CRK3	cysteine-rich RLK (RECEPTOR-like protein kinase) 3	3.3	ns	ns	ns	ns	2.65669	2.48196	2.15061
AT1G62422	AT1G62422	hypothetical protein	3.3	ns	3.18	3.56	3.6	2.22828	ns	ns
AT3G54620	BZIP25	basic leucine zipper 25	3.3	ns	ns	2.12	2.15	ns	2.50562	ns
AT1G53440	AT1G53440	Leucine-rich repeat transmembrane protein kinase	3.3	1.56118	ns	ns	ns	ns	ns	ns
AT1G06160	ORA59	octadecanoid-responsive AP2/ERF 59	3.3	1.92253	ns	ns	ns	ns	ns	ns
AT4G17900	AT4G17900	PLATZ transcription factor family protein	3.3	ns	1.88	1.95	1.97	2.67684	2.01623	ns
AT1G30110	NUDX25	nudix hydrolase homolog 25	3.2	ns	ns	ns	ns	ns	ns	ns
AT3G27890	NQR	NADPH:quinone oxidoreductase	3.2	ns	ns	ns	2.26	ns	ns	ns
AT4G29050	AT4G29050	Concanavalin A-like lectin protein kinase family protein	3.2	1.24838	ns	ns	ns	2.54914	ns	ns
AT5G16480	PFA-DSP5	Phosphotyrosine protein phosphatases superfamily protein	3.2	ns	ns	ns	ns	2.15679	ns	ns
AT3G03000	AT3G03000	EF hand calcium-binding protein family	3.2	ns	ns	ns	ns	ns	ns	ns
AT1G34750	AT1G34750	Protein phosphatase 2C family protein	3.2	1.59031	3.58	3.88	4.05	2.89079	ns	ns
AT1G03370	AT1G03370	C2 calcium/lipid-binding and GRAM domain containing protein	3.2	1.47186	ns	ns	ns	2.6283	ns	ns
AT2G30440	TPP	thylakoid processing peptide	3.2	ns	ns	2.85	2.85	ns	ns	ns
AT4G08330	AT4G08330	hypothetical protein	3.2	ns	ns	ns	ns	ns	ns	ns
AT3G55470	AT3G55470	Calcium-dependent lipid-binding (CaLB domain) family protein	3.2	ns	2.01	2.11	2.14	3.48239	4.54114	3.04492
AT5G44090	AT5G44090	Calcium-binding EF-hand family protein	3.2	ns	ns	ns	ns	ns	2.14841	ns
AT1G13110	CYP71B7	cytochrome P450: family 71 subfamily B: polypeptide 7	3.2	ns	ns	ns	ns	2.21953	ns	ns
AT3G11820	SYP121	syntaxin of plants 121	3.2	2.4219	2.28	2.45	2.42	3.49877	2.22593	ns
AT3G28480	AT3G28480	Oxoglutarate/iron-dependent oxygenase	3.2	ns	ns	2.24	2.25	ns	ns	ns
AT5G61210	SNAP33	soluble N-ethylmaleimide-sensitive factor adaptor protein 33	3.2	1.463	ns	ns	1.54	3.06202	ns	ns
AT3G42790	AL3	alfin-like 3	3.2	ns	ns	ns	ns	ns	ns	ns
AT1G78895	AT1G78895	Reticulon family protein	3.2	ns	ns	3.14	ns	ns	2.10402	ns
AT1G56220	AT1G56220	Dormancy/auxin associated family protein	3.2	ns	ns	ns	ns	ns	ns	ns
AT4G25940	AT4G25940	ENTH/ANTH/VHS superfamily protein	3.1	ns	ns	ns	ns	ns	ns	ns
AT2G40270	AT2G40270	Protein kinase family protein	3.1	ns	ns	ns	ns	ns	ns	ns

## Sheet: coexpressionNOI10
ID	Gene	Function	ath-u.3 /NOI10	Tur_30m	PstDC3000 AvrRpt2 4h	PstDC3000 AvrRpt2 8h	PstDC3000 AvrRpt2 12h	PstDC3000 AvrRpm1 2h	PstDC3000 AvrRpm1 4h	PstDC3000 AvrRpm1 6h
AT1G51790	AT1G51790	Leucine-rich repeat protein kinase family protein	5.9	2.21099	3.44	3.78	3.85	3.2863	ns	ns
AT3G01290	HIR2	SPFH/Band 7/PHB domain-containing membrane-associated protein family	5.5	3.10937	2.37	2.59	2.59	3.55132	2.36015	ns
AT4G39890	RABH1c	RAB GTPase homolog H1C	5.4	1.93825	1.74	1.80	1.81	3.5639	2.8034	ns
AT1G07000	EXO70B2	exocyst subunit exo70 family protein B2	5.4	2.27511	5.04	6.07	5.98	4.25817	2.56742	ns
AT1G07620	ATOBGM	GTP-binding protein Obg/CgtA	5.1	1.14443	4.84	5.75	5.87	ns	2.38238	ns
AT4G25110	MC2	metacaspase 2	5.1	ns	ns	1.89	1.91	3.02812	ns	ns
AT4G38550	AT4G38550	phospholipase-like protein (PEARLI 4) family protein	4.6	2.33942	ns	1.81	1.82	3.03445	ns	ns
AT3G01080	WRKY58	WRKY DNA-binding protein 58	4.5	1.53208	ns	ns	2.59	ns	ns	ns
AT4G33050	EDA39	calmodulin-binding family protein	4.4	3.13526	1.78	1.85	1.87	3.60839	ns	ns
AT5G67450	ZF1	zinc-finger protein 1	4.4	4.03352	ns	ns	ns	2.96697	ns	ns
AT5G48657	AT5G48657	defense protein-like protein	4.4	3.79236	1.56	1.59	1.60	3.5486	2.23108	ns
AT1G30755	AT1G30755	elongation factor G: putative (DUF668)	4.2	1.45404	3.62	4.10	4.21	3.83083	3.08106	ns
AT5G39020	AT5G39020	Malectin/receptor-like protein kinase family protein	4.2	1.81817	1.61	1.63	1.65	2.28604	ns	ns
AT2G15390	FUT4	fucosyltransferase 4	4.2	2.935	2.74	3.03	3.06	4.33111	2.17659	ns
AT1G55450	AT1G55450	S-adenosyl-L-methionine-dependent methyltransferases superfamily protein	4.1	3.42064	ns	ns	ns	3.36777	ns	ns
AT1G24150	FH4	formin homologue 4	4	2.06646	ns	4.31	4.44	3.12473	ns	ns
AT2G44490	PEN2	Glycosyl hydrolase superfamily protein	4	1.7092	ns	ns	ns	ns	ns	ns
AT3G11820	SYP121	syntaxin of plants 121	4	2.4219	2.28	2.45	2.42	3.49877	2.22593	ns
AT1G51620	AT1G51620	Protein kinase superfamily protein	4	3.31233	3.46	3.79	3.89	3.51332	ns	ns
AT1G03370	AT1G03370	C2 calcium/lipid-binding and GRAM domain containing protein	4	1.47186	ns	ns	ns	2.6283	ns	ns
AT2G46430	CNGC3	cyclic nucleotide gated channel 3	3.9	2.05443	2.40	2.62	2.63	ns	ns	ns
AT1G34750	AT1G34750	Protein phosphatase 2C family protein	3.9	1.59031	3.58	3.88	4.05	2.89079	ns	ns
AT4G04695	CPK31	calcium-dependent protein kinase 31	3.9	ns	ns	2.02	2.04	ns	ns	ns
AT4G01750	RGXT2	rhamnogalacturonan xylosyltransferase 2	3.9	1.53291	ns	2.05	2.06	3.52414	ns	ns
AT1G20780	SAUL1	senescence-associated E3 ubiquitin ligase 1	3.9	1.01234	ns	4.47	4.64	ns	ns	ns
AT2G27660	AT2G27660	Cysteine/Histidine-rich C1 domain family protein	3.8	3.44687	ns	2.89	2.90	4.59306	ns	ns
AT5G59680	AT5G59680	Leucine-rich repeat protein kinase family protein	3.8	ns	ns	ns	ns	ns	ns	ns
AT1G01560	MPK11	MAP kinase 11	3.8	5.42986	5.98	7.45	7.91	5.35471	3.88493	ns
AT1G16670	AT1G16670	Protein kinase superfamily protein	3.8	ns	4.30	4.72	4.94	2.58132	2.0342	ns
AT1G22280	PAPP2C	phytochrome-associated protein phosphatase type 2C	3.8	1.41174	3.91	4.42	4.56	2.52607	ns	ns
AT3G52400	SYP122	syntaxin of plants 122	3.7	3.41123	2.03	2.14	2.17	5.44062	3.47026	ns
AT3G26500	PIRL2	plant intracellular ras group-related LRR 2	3.7	1.98931	2.14	2.25	2.26	3.2841	ns	ns
AT5G61210	SNAP33	soluble N-ethylmaleimide-sensitive factor adaptor protein 33	3.7	1.463	ns	ns	1.54	3.06202	ns	ns
AT5G05190	AT5G05190	hypothetical protein (DUF3133)	3.7	1.78756	ns	1.77	1.78	3.52347	2.68074	2.11787
AT4G11850	PLDGAMMA1	phospholipase D gamma 1	3.7	1.73298	1.93	1.99	2.01	3.24101	ns	ns
AT2G26560	PLA2A	phospholipase A 2A	3.7	2.85392	ns	2.90	2.92	2.98278	ns	ns
AT5G01100	FRB1	O-fucosyltransferase family protein	3.6	5.14219	1.74	1.80	1.81	4.99155	4.44472	3.34203
AT3G09010	AT3G09010	Protein kinase superfamily protein	3.5	ns	ns	2.49	2.48	2.73877	3.77935	2.57473
AT1G74440	AT1G74440	ER membrane protein: putative (DUF962)	3.5	2.86972	2.88	3.25	3.27	2.45673	ns	ns
AT3G48080	AT3G48080	alpha/beta-Hydrolases superfamily protein	3.5	1.83697	2.07	2.18	2.20	ns	ns	ns
AT1G28380	NSL1	MAC/Perforin domain-containing protein	3.5	2.31197	ns	4.22	ns	3.41741	2.17	ns
AT3G11840	PUB24	E3 ubiquitin-protein ligase PUB24-like protein	3.5	2.31497	2.28	2.45	2.42	3.77207	3.54622	ns
AT4G18950	AT4G18950	Integrin-linked protein kinase family	3.5	2.79819	1.88	1.94	1.97	ns	3.4998	2.73877
AT5G25250	FLOT1	SPFH/Band 7/PHB domain-containing membrane-associated protein family	3.5	2.76084	1.63	1.67	1.68	4.69803	3.40711	3.18713
AT2G34940	VSR5	VACUOLAR SORTING RECEPTOR 5	3.5	1.05828	ns	2.79	2.80	ns	ns	ns
AT4G08850	AT4G08850	Leucine-rich repeat receptor-like protein kinase family protein	3.4	2.2613	1.94	2.00	2.03	ns	ns	ns
AT4G25940	AT4G25940	ENTH/ANTH/VHS superfamily protein	3.4	ns	ns	ns	ns	ns	ns	ns
AT2G40750	WRKY54	WRKY DNA-binding protein 54	3.4	ns	2.46	2.70	2.72	ns	ns	ns
AT3G07040	RPM1	NB-ARC domain-containing disease resistance protein	3.3	1.17522	ns	ns	ns	ns	ns	ns
AT5G45000	AT5G45000	Disease resistance protein (TIR-NBS-LRR class) family	3.3	ns	1.58	1.61	1.62	2.96043	2.27941	ns
AT4G00330	CRCK2	calmodulin-binding receptor-like cytoplasmic kinase 2	3.3	ns	ns	2.06	2.08	ns	ns	ns
AT1G69900	AT1G69900	Actin cross-linking protein	3.3	2.40082	ns	ns	ns	3.641	ns	ns
AT1G02360	AT1G02360	Chitinase family protein	3.3	3.3227	5.51	6.85	7.16	3.8918	2.64677	2.8477
AT4G04700	CPK27	calcium-dependent protein kinase 27	3.3	ns	ns	ns	ns	3.10962	ns	ns
AT3G09830	AT3G09830	Protein kinase superfamily protein	3.3	3.25861	2.31	2.48	2.47	2.76526	ns	ns
AT1G03740	AT1G03740	Protein kinase superfamily protein	3.3	1.58591	5.26	6.54	ns	2.56339	ns	ns
AT2G26190	AT2G26190	calmodulin-binding family protein	3.2	1.56316	ns	ns	ns	2.32032	ns	ns
AT4G11300	AT4G11300	ROH1: putative (DUF793)	3.2	ns	ns	ns	ns	ns	ns	ns
AT5G44070	CAD1	phytochelatin synthase 1 (PCS1)	3.2	2.52731	ns	ns	ns	2.93129	ns	ns
AT5G50200	WR3	nitrate transmembrane transporter	3.2	1.06502	1.56	1.59	1.59	2.59991	2.29799	ns
AT2G19130	AT2G19130	S-locus lectin protein kinase family protein	3.2	1.07023	ns	ns	3.00	ns	ns	ns
AT4G25350	SHB1	EXS (ERD1/XPR1/SYG1) family protein	3.2	1.63405	ns	ns	ns	4.4433	ns	ns
AT3G11402	AT3G11402	Cysteine/Histidine-rich C1 domain family protein	3.1	1.03866	ns	ns	2.43	ns	ns	ns
AT2G30250	WRKY25	WRKY DNA-binding protein 25	3.1	1.96678	2.60	2.86	2.86	2.42281	ns	ns
AT2G47130	SDR3	NAD(P)-binding Rossmann-fold superfamily protein	3.1	1.64636	ns	ns	ns	2.10498	ns	ns
AT4G15070	AT4G15070	Cysteine/Histidine-rich C1 domain family protein	3.1	ns	ns	1.97	1.99	ns	ns	ns
AT5G05300	AT5G05300	hypothetical protein	3.1	5.94307	1.72	1.77	1.78	4.55819	2.83233	ns
AT1G18390	AT1G18390	Serine/Threonine kinase family catalytic domain protein	3.1	2.06108	4.18	4.56	4.74	2.47831	ns	ns
AT3G50470	HR3	homolog of RPW8 3	3.1	1.0651	2.06	2.16	2.19	3.07594	ns	ns
AT5G25440	AT5G25440	Protein kinase superfamily protein	3	2.97437	1.63	1.66	1.68	3.21291	ns	ns
AT5G16170	AT5G16170	Core-2/I-branching beta-1:6-N-acetylglucosaminyltransferase family protein	3	ns	ns	1.72	1.73	3.52114	2.28865	ns
AT1G52200	AT1G52200	PLAC8 family protein	3	1.31588	3.39	3.76	3.83	3.69466	3.43334	3.05958
AT1G72280	ERO1	endoplasmic reticulum oxidoreductins 1	3	2.80378	2.95	3.31	3.32	2.17291	ns	ns
AT3G51890	AT3G51890	Clathrin light chain protein	3	1.25171	2.04	2.14	2.17	ns	2.03577	ns
AT2G43140	AT2G43140	basic helix-loop-helix (bHLH) DNA-binding superfamily protein	3	ns	ns	ns	ns	ns	ns	2.63444
AT2G24600	AT2G24600	Ankyrin repeat family protein	3	5.38386	2.66	2.92	2.94	3.87012	ns	ns
AT3G18690	MKS1	MAP kinase substrate 1	3	ns	ns	ns	ns	3.13148	ns	ns
AT1G51850	AT1G51850	Leucine-rich repeat protein kinase family protein	3	ns	3.43	3.76	3.85	3.53995	ns	ns
AT5G23510	AT5G23510	hypothetical protein	3	1.66308	1.64	1.68	1.69	2.93534	2.6436	ns
AT3G21630	CERK1	chitin elicitor receptor kinase 1	3	ns	ns	2.30	2.31	2.16658	ns	ns
AT4G23010	UTR2	UDP-galactose transporter 2	3	1.06315	1.85	1.91	1.94	2.66619	ns	ns
AT4G14365	XBAT34	hypothetical protein	3	4.89525	1.91	1.97	2.00	3.80018	ns	ns
AT2G20960	pEARLI4	phospholipase-like protein (PEARLI 4) family protein	3	1.09992	ns	ns	ns	2.85632	ns	ns
AT1G64280	NPR1	regulatory protein (NPR1)	2.9	ns	ns	3.54	ns	ns	ns	ns
AT1G56140	AT1G56140	Leucine-rich repeat transmembrane protein kinase	2.9	1.4103	ns	ns	ns	3.53227	3.01266	2.35994
AT3G47820	PUB39	PLANT U-BOX 39	2.9	ns	ns	ns	ns	2.83569	ns	ns
AT1G70740	AT1G70740	Protein kinase superfamily protein	2.9	1.06162	ns	ns	ns	2.3849	ns	ns
AT2G13800	SERK5	somatic embryogenesis receptor-like kinase 5	2.9	ns	ns	ns	ns	ns	ns	ns
AT4G01090	AT4G01090	hypothetical protein (DUF3133)	2.9	ns	ns	ns	ns	ns	ns	ns
AT5G57580	AT5G57580	Calmodulin-binding protein	2.9	ns	ns	ns	ns	ns	ns	ns
AT2G01180	PAP1	phosphatidic acid phosphatase 1	2.9	2.14715	ns	3.11	3.16	4.44193	3.77375	2.32833
AT3G15390	SDE5	silencing defective 5	2.8	ns	ns	ns	ns	ns	ns	ns
AT2G39210	AT2G39210	Major facilitator superfamily protein	2.8	2.53886	2.48	2.73	2.74	2.12329	ns	ns
AT4G21720	AT4G21720	defensin-like protein	2.8	ns	ns	ns	ns	ns	ns	ns
AT1G08930	ERD6	Major facilitator superfamily protein	2.8	2.76799	4.84	5.57	5.69	3.53468	ns	ns
AT1G16420	MC8	metacaspase 8	2.8	3.48834	4.31	4.73	4.95	4.18748	4.81813	3.64296
AT4G24970	AT4G24970	Histidine kinase-: DNA gyrase B-: and HSP90-like ATPase family protein	2.8	ns	ns	ns	ns	ns	ns	ns
AT3G51330	AT3G51330	Eukaryotic aspartyl protease family protein	2.8	ns	ns	2.14	2.18	2.92531	ns	ns
AT5G24230	AT5G24230	Lipase class 3-related protein	2.8	ns	ns	ns	ns	2.86789	ns	ns
AT5G61560	AT5G61560	U-box domain-containing protein kinase family protein	2.8	ns	1.53	1.54	1.53	2.41401	3.64048	3.76791
