# Supplementary material for: The RIN4-like/NOI proteins NOI10 and NOI11 modulate the response to biotic stresses mediated by RIN4 in Arabidopsis
Source: Plant Cell Rep. 2024 Feb 15;43(3):70. doi: 10.1007/s00299-024-03151-9 (PMC10869442; doi:10.1007/s00299-024-03151-9)
Supplement: Supplementary file 4 — Supplementary file4 (XLSX 22 kb) Lists of the enriched biological processes using the 100 most coexpressed genes with NOI10, NOI11, and RIN4 [file 299_2024_3151_MOESM4_ESM.xlsx]

## Sheet: NOI11
ID	Term	Term PValue Corrected with Bonferroni step down	% Associated Genes	Nr. Genes	Associated Genes Found
GO:0031347	regulation of defense response	1.42777e-20	3.36591	31	[AT1G30755, AT1G51790, AT1G55450, AT1G70740, AT2G19130, AT3G09830, AT4G01090, AT4G08850, AT4G11300, AT4G24970, AT4G38550, AT5G05190, AT5G05300, AT5G23510, AT5G25440, AT5G48657, AT5G61560, ATOBGM, CERK1, CNGC3, EXO70B2, MKS1, NPR1, PUB39, SERK5, SYP121, SYP122, WRKY54, WRKY58, XBAT34, pEARLI4]
GO:0009617	response to bacterium	1.29266e-18	2.37288	35	[AT1G16670, AT1G30755, AT1G51790, AT1G55450, AT1G70740, AT2G19130, AT2G27660, AT3G09830, AT3G11402, AT3G51330, AT4G01090, AT4G08850, AT4G11300, AT4G38550, AT5G05300, AT5G23510, AT5G25440, AT5G48657, AT5G59680, AT5G61560, ATOBGM, CAD1, CERK1, CNGC3, CPK31, EXO70B2, NPR1, PEN2, PLDGAMMA1, PUB39, SDR3, SERK5, WRKY54, XBAT34, pEARLI4]
GO:0014070	response to organic cyclic compound	7.4871e-17	2.76718	29	[AT1G30755, AT1G51790, AT1G55450, AT1G56140, AT1G70740, AT2G19130, AT3G11402, AT3G51330, AT4G01090, AT4G11300, AT4G38550, AT5G05190, AT5G23510, AT5G48657, AT5G61560, ATOBGM, CAD1, CNGC3, CPK31, NPR1, NSL1, PAP1, PUB39, SERK5, SYP121, SYP122, WRKY54, XBAT34, pEARLI4]
GO:0048583	regulation of response to stimulus	5.21202e-16	2.12082	33	[AT1G30755, AT1G51790, AT1G55450, AT1G70740, AT2G19130, AT3G09830, AT4G01090, AT4G08850, AT4G11300, AT4G24970, AT4G38550, AT5G05190, AT5G05300, AT5G23510, AT5G25440, AT5G48657, AT5G61560, ATOBGM, CAD1, CERK1, CNGC3, EXO70B2, MKS1, NPR1, NSL1, PUB39, SERK5, SYP121, SYP122, WRKY54, WRKY58, XBAT34, pEARLI4]
GO:0002237	response to molecule of bacterial origin	8.18901e-16	9.09091	15	[AT1G16670, AT1G30755, AT1G51790, AT1G55450, AT2G19130, AT4G08850, AT4G11300, AT4G38550, AT5G23510, CERK1, CNGC3, EXO70B2, SERK5, XBAT34, pEARLI4]
GO:0009620	response to fungus	1.14362e-15	2.3622	30	[AT1G30755, AT1G51790, AT1G55450, AT1G70740, AT2G19130, AT2G27660, AT3G11402, AT3G51330, AT4G01090, AT4G11300, AT4G38550, AT5G05190, AT5G23510, AT5G48657, AT5G61560, ATOBGM, CERK1, CNGC3, EXO70B2, FH4, HR3, NPR1, PEN2, PUB39, SERK5, SYP121, SYP122, WRKY54, XBAT34, pEARLI4]
GO:0009751	response to salicylic acid	4.41317e-15	4.38596	20	[AT1G30755, AT1G51790, AT1G55450, AT1G70740, AT2G19130, AT4G01090, AT4G11300, AT4G38550, AT5G05190, ATOBGM, CAD1, CNGC3, CPK31, NPR1, NSL1, SYP121, SYP122, WRKY54, XBAT34, pEARLI4]
GO:1901701	cellular response to oxygen-containing compound	1.2562e-14	2.0598	31	[AT1G55450, AT1G56140, AT1G70740, AT1G74440, AT2G19130, AT2G24600, AT2G27660, AT2G43140, AT4G01090, AT4G08850, AT4G11300, AT4G38550, AT5G05190, AT5G16170, AT5G23510, AT5G61560, CAD1, CERK1, CNGC3, EXO70B2, MC8, NPR1, NSL1, PAP1, PUB39, SERK5, SYP121, SYP122, WRKY54, XBAT34, pEARLI4]
GO:0045087	innate immune response	5.12966e-12	4.98339	15	[AT1G51790, AT3G09830, AT5G05300, CAD1, CERK1, MKS1, NPR1, NSL1, PEN2, PLA2A, PLDGAMMA1, RPM1, SERK5, SYP121, SYP122]
GO:0009626	plant-type hypersensitive response	1.03728e-08	9.7561	8	[CAD1, CERK1, NSL1, PLA2A, RPM1, SERK5, SYP121, SYP122]
GO:0012501	programmed cell death	2.19017e-08	5.40541	10	[CAD1, CERK1, MC2, MC8, NSL1, PLA2A, RPM1, SERK5, SYP121, SYP122]
GO:0042343	indole glucosinolate metabolic process	9.98286e-06	10.8696	5	[AT4G08850, AT4G38550, AT5G48657, CAD1, PEN2]
GO:0071395	cellular response to jasmonic acid stimulus	2.47446e-05	3.4632	8	[AT4G11300, AT4G38550, NPR1, PAP1, SYP121, SYP122, WRKY54, XBAT34]
GO:0052482	defense response by cell wall thickening	2.74212e-05	15.3846	4	[AT4G38550, CAD1, FH4, PEN2]
GO:0010565	regulation of cellular ketone metabolic process	0.000201778	3.7037	6	[AT3G09830, AT4G38550, AT5G57580, CAD1, NSL1, SAUL1]
GO:0009696	salicylic acid metabolic process	0.000268706	7.54717	4	[AT3G09830, AT5G57580, CAD1, NSL1]
GO:0052545	callose localization	0.000307331	7.01754	4	[AT4G38550, CAD1, NSL1, PEN2]
GO:1901698	response to nitrogen compound	0.000440316	2.38095	7	[AT4G01090, AT4G08850, AT4G11300, CERK1, NPR1, PUB39, WR3]
GO:0010941	regulation of cell death	0.000509225	3.67647	5	[CERK1, MC2, SERK5, SYP121, SYP122]
GO:0042545	cell wall modification	0.000654027	2.57732	5	[AT4G38550, CAD1, EXO70B2, FH4, PEN2]

## Sheet: NOI10
ID	Term	Term PValue Corrected with Bonferroni step down	% Associated Genes	Nr. Genes	Associated Genes Found
GO:0002237	response to molecule of bacterial origin	1.52257e-27	13.3333	22	[AT1G16670, AT1G30755, AT1G51790, AT1G66880, AT2G04495, AT2G18690, AT2G19130, AT3G07195, AT3G13950, AT3G15518, AT3G19010, AT4G08850, AT4G14370, AT5G25930, AT5G42830, AT5G53110, AT5G57035, CNGC3, CYP71B23, EXO70B2, IOS1, XBAT34]
GO:0009617	response to bacterium	4.84074e-22	2.57627	38	[AT1G16670, AT1G30755, AT1G34420, AT1G49000, AT1G51790, AT1G51860, AT1G51890, AT1G66880, AT2G04495, AT2G18690, AT2G19130, AT2G23680, AT2G27660, AT3G07195, AT3G13950, AT3G15518, AT3G19010, AT3G29034, AT3G51330, AT4G08850, AT4G14370, AT5G12880, AT5G25440, AT5G25930, AT5G42830, AT5G53110, AT5G54850, AT5G57035, CAD1, CNGC3, CPK31, CYP71B23, EXO70B2, HLECRK, IOS1, PLDGAMMA1, SDR3, XBAT34]
GO:0080134	regulation of response to stress	4.65268e-18	2.81426	30	[AT1G30755, AT1G34420, AT1G51790, AT1G66880, AT2G04495, AT2G18690, AT2G19130, AT3G07195, AT3G13950, AT3G15518, AT3G19010, AT3G29034, AT4G08850, AT4G14370, AT4G39830, AT5G12880, AT5G25440, AT5G25930, AT5G42830, AT5G53110, AT5G54850, AT5G57035, AT5G67340, CNGC3, CYP71B23, EXO70B2, HLECRK, IOS1, PARG2, XBAT34]
GO:0009620	response to fungus	5.4948e-17	2.44094	31	[AT1G30755, AT1G34420, AT1G51790, AT1G51860, AT1G66880, AT1G76980, AT2G04495, AT2G18690, AT2G19130, AT2G23680, AT2G27660, AT3G07195, AT3G13950, AT3G15518, AT3G19010, AT3G29034, AT3G51330, AT4G14370, AT5G25930, AT5G42830, AT5G53110, AT5G54850, AT5G57035, CNGC3, CYP71B23, EXO70B2, FH4, IOS1, PARG2, PUX2, XBAT34]
GO:0014070	response to organic cyclic compound	3.01326e-14	2.48092	26	[AT1G30755, AT1G34420, AT1G51790, AT1G51860, AT1G66880, AT2G04495, AT2G18690, AT2G19130, AT3G07195, AT3G13950, AT3G15518, AT3G19010, AT3G51330, AT4G14370, AT5G25930, AT5G42830, AT5G53110, AT5G54850, AT5G57035, AT5G67340, CAD1, CNGC3, CPK31, CYP71B23, SERK4, XBAT34]
GO:0009751	response to salicylic acid	7.2974e-11	3.50877	16	[AT1G30755, AT1G51790, AT1G66880, AT2G04495, AT2G18690, AT2G19130, AT3G07195, AT3G13950, AT4G14370, AT5G25930, AT5G42830, CAD1, CNGC3, CPK31, CYP71B23, XBAT34]
GO:0002239	response to oomycetes	2.49595e-08	8.08081	8	[AT1G02360, AT1G34420, AT4G01700, COBL5, EXO70B2, HIR2, HLECRK, IOS1]
GO:0010150	leaf senescence	3.74225e-08	3.44828	12	[AT1G34420, AT1G66880, AT1G76980, AT2G18690, AT2G19130, AT3G19010, AT4G14370, AT5G25930, CYP71B23, GSR 1, SERK4, XBAT34]
GO:0072666	establishment of protein localization to vacuole	1.91206e-05	8.33333	5	[AT1G21380, AT1G76970, VSR5, VSR6, VSR7]
GO:0071407	cellular response to organic cyclic compound	0.000286691	2.1978	8	[AT1G34420, AT1G66880, AT2G18690, AT5G25930, CAD1, CYP71B23, SERK4, XBAT34]
GO:0032101	regulation of response to external stimulus	0.000324337	2.32558	6	[AT1G34420, AT4G39830, AT5G25440, EXO70B2, HLECRK, IOS1]
GO:0010565	regulation of cellular ketone metabolic process	0.00057471	3.08642	5	[AT1G34420, AT1G65690, AT1G66880, AT3G07195, CAD1]

## Sheet: RIN4
ID	Term	Term PValue Corrected with Bonferroni step down	% Associated Genes	Nr. Genes	Associated Genes Found
GO:0080134	regulation of response to stress	8.15927e-21	3.09568	33	[AT1G17147, AT1G17330, AT1G25390, AT1G53440, AT1G55450, AT1G62422, AT1G78895, AT2G07180, AT2G28940, AT2G40270, AT3G07580, AT3G17410, AT3G19010, AT3G28940, AT3G55470, AT4G17900, AT4G22305, AT4G36500, AT4G38550, AT5G03320, AT5G19250, AT5G37070, AT5G57035, AT5G58787, AT5G67350, CERK1, MKS1, MLO2, MPK3, NAK, PBL1, PEN3, SYP121]
GO:0031347	regulation of defense response	2.30456e-19	3.25733	30	[AT1G17147, AT1G17330, AT1G25390, AT1G53440, AT1G55450, AT1G62422, AT1G78895, AT2G07180, AT2G28940, AT2G40270, AT3G07580, AT3G19010, AT3G28940, AT3G55470, AT4G17900, AT4G22305, AT4G36500, AT4G38550, AT5G03320, AT5G19250, AT5G37070, AT5G57035, AT5G67350, CERK1, MKS1, MLO2, NAK, PBL1, PEN3, SYP121]
GO:0048583	regulation of response to stimulus	9.17093e-19	2.31362	36	[AT1G17147, AT1G17330, AT1G25390, AT1G53440, AT1G55450, AT1G62422, AT1G78895, AT2G07180, AT2G28940, AT2G40270, AT3G07580, AT3G17410, AT3G19010, AT3G28940, AT3G55470, AT4G17900, AT4G22305, AT4G36500, AT4G38550, AT5G03320, AT5G19250, AT5G37070, AT5G44090, AT5G57035, AT5G58787, AT5G67350, CAD1, CERK1, MKS1, MLO2, MPK3, NAK, NPR4, PBL1, PEN3, SYP121]
GO:0009617	response to bacterium	1.51446e-17	2.30508	34	[AT1G16670, AT1G17147, AT1G17330, AT1G25390, AT1G53440, AT1G55450, AT1G62422, AT2G07180, AT2G28940, AT2G40270, AT3G07580, AT3G19010, AT3G28940, AT3G55470, AT4G17900, AT4G22305, AT4G36500, AT4G38550, AT5G19250, AT5G44090, AT5G57035, AT5G67350, CAD1, CERK1, CYP71B7, LYK4, MEK1, MPK3, NAK, NPR4, PBL1, PEN3, PLDGAMMA1, RGLG4]
GO:1901701	cellular response to oxygen-containing compound	2.07522e-15	2.12625	32	[AT1G15400, AT1G17147, AT1G17330, AT1G53440, AT1G55450, AT1G78895, AT2G07180, AT2G28940, AT2G40270, AT2G40600, AT3G09020, AT3G17410, AT3G19010, AT3G28940, AT4G17900, AT4G36500, AT4G38550, AT5G19250, AT5G44090, AT5G58787, AT5G67350, CAD1, CERK1, CNBT1, LYK4, MPK3, NAK, NPR4, PEN3, RGLG4, SYP121, TTL]
GO:0009620	response to fungus	1.21731e-14	2.28346	29	[AT1G17147, AT1G17330, AT1G25390, AT1G53440, AT1G55450, AT1G62422, AT2G07180, AT2G28940, AT2G40270, AT3G07580, AT3G19010, AT3G28940, AT3G55470, AT4G17900, AT4G36500, AT4G38550, AT5G06560, AT5G19250, AT5G57035, AT5G67350, CERK1, CYP71B7, GG1, MLO2, NAK, NPR4, PEN3, RFO1, SYP121]
GO:0014070	response to organic cyclic compound	7.2018e-14	2.48092	26	[AT1G17147, AT1G17330, AT1G25390, AT1G55450, AT1G78895, AT2G07180, AT2G28940, AT2G40270, AT3G07580, AT3G19010, AT3G28940, AT3G55470, AT4G17900, AT4G36500, AT4G38550, AT5G19250, AT5G44090, AT5G57035, AT5G67350, CAD1, CYP71B7, NAK, NPR4, PEN3, SYP121, TTL]
GO:0006468	protein phosphorylation	1.16312e-12	2.1978	26	[AT1G03740, AT1G11330, AT1G16670, AT1G25390, AT1G34300, AT1G53440, AT2G07180, AT2G28940, AT2G40270, AT3G09010, AT3G17410, AT4G29050, AT5G03320, AT5G44290, AT5G57035, CERK1, CRCK2, CRK2, CRK3, CST, LYK4, MEK1, MPK3, NAK, PBL1, RFO1]
GO:0002237	response to molecule of bacterial origin	4.02646e-10	6.66667	11	[AT1G16670, AT1G55450, AT3G19010, AT3G55470, AT4G38550, AT5G57035, CERK1, LYK4, MEK1, PBL1, PEN3]
GO:0042343	indole glucosinolate metabolic process	2.75304e-07	13.0435	6	[AT1G17147, AT3G28940, AT4G36500, AT4G38550, CAD1, PEN3]
GO:0009751	response to salicylic acid	1.55163e-06	2.63158	12	[AT1G55450, AT2G28940, AT2G40270, AT3G07580, AT4G36500, AT4G38550, AT5G19250, AT5G67350, CAD1, NAK, NPR4, SYP121]
GO:0045087	innate immune response	2.1878e-06	3.32226	10	[AT1G53440, AT4G22305, AT5G03320, CAD1, CERK1, LYK4, MKS1, PEN3, PLDGAMMA1, SYP121]
GO:0009966	regulation of signal transduction	2.65802e-06	2.47423	12	[AT1G55450, AT2G40270, AT3G17410, AT3G19010, AT3G28940, AT4G17900, AT4G38550, AT5G44090, CAD1, NAK, NPR4, PEN3]
GO:0042430	indole-containing compound metabolic process	1.40538e-05	3.77358	8	[AT1G17147, AT1G17330, AT3G28940, AT4G36500, AT4G38550, CAD1, MPK3, PEN3]
GO:0019760	glucosinolate metabolic process	0.000112964	2.78746	8	[AT1G17147, AT1G25390, AT3G28940, AT4G36500, AT4G38550, CAD1, CYP71B7, PEN3]
GO:0009626	plant-type hypersensitive response	0.000129686	6.09756	5	[AT4G22305, CAD1, CERK1, PEN3, SYP121]
GO:0010565	regulation of cellular ketone metabolic process	0.000240338	3.7037	6	[AT2G40270, AT3G28940, AT4G38550, AT5G03320, AT5G57580, CAD1]
GO:0012501	programmed cell death	0.000280433	3.24324	6	[AT3G19010, AT4G22305, CAD1, CERK1, PEN3, SYP121]
GO:0052545	callose localization	0.000319651	7.01754	4	[AT4G38550, CAD1, CRK2, PEN3]
GO:1901698	response to nitrogen compound	0.00136211	2.04082	6	[AT1G32700, AT2G28940, CERK1, LYK4, MPK3, PEN3]
GO:0071395	cellular response to jasmonic acid stimulus	0.00148919	2.1645	5	[AT4G36500, AT4G38550, NPR4, RGLG4, SYP121]
